# Supplementary material for: Genetic Drift and Purifying Selection Shaped Mitochondrial Genome Variation in the High Royal Jelly-Producing Honeybee Strain (Apis mellifera ligustica)
Source: Front Genet. 2022 Feb 9;13:835967. doi: 10.3389/fgene.2022.835967 (PMC8864236; doi:10.3389/fgene.2022.835967)
Supplement: Supplementary file 1 [file Table2.XLSX]

## Sheet: Sheet1
Species	GenBank No.	Lineage
Apis mellifera adansonii	MN585109	A
Apis mellifera capensis	KX870183	A
Apis mellifera iberiensis	MN585110	A
Apis mellifera intermissa	KM458618	A
Apis mellifera monticola	MF678581	A
Apis mellifera ruttneri	MN714162	A
Apis mellifera sahariensis	NC035883	A
Apis mellifera scutellata	KJ601784	A
Apis mellifera unicolor	MN119925	A
Apis mellifera simensis	MN585108	Y
Apis mellifera anatoliaca	MT188686	O
Apis mellifera caucasica	MN714160	O
Apis mellifera meda	KY464957	O
Apis mellifera carnica	MN250878	C
Apis mellifera carpatica	AP018403	C
Apis mellifera ligustica	NC001566	C
Apis mellifera mellifera	KY926884	M
Apis mellifera sinisxinyuan	MN733955	M
Apis mellifera jemenitica	MN714161	S
Apis mellifera lamarckii	KY464958	S
Apis mellifera syriaca	KY926882	S
Apis cerana	NC014295
