# Supplementary material for: Genetic Drift and Purifying Selection Shaped Mitochondrial Genome Variation in the High Royal Jelly-Producing Honeybee Strain (Apis mellifera ligustica)
Source: Front Genet. 2022 Feb 9;13:835967. doi: 10.3389/fgene.2022.835967 (PMC8864236; doi:10.3389/fgene.2022.835967)
Supplement: Supplementary file 2 [file Table1.XLSX]

## Sheet: Sheet1
Honey bee strain	Location	Apiary no.	Sample size	Code	GenBank accession no.
ITBs from Italy	via Minonna, 42, Jesi (AN)	1	1	ITB01	OM203219
	Marzano Appio (CE)	2	1	ITB02	OM203220
	S. Piero in Bagno (FC)	3	1	ITB03	OM203221
	Pelago (FI)	4	1	ITB04	OM203222
	S. Agapito (IS)	5	1	ITB05	OM203223
	Carmiano (LE)	6	1	ITB06	OM203224
	Rio Marina (LI)	7	1	ITB07	OM203225
	C.da Aucca, Penna S.Giovanni (MC)	8	1	ITB08	OM203226
	Tonara (NU)	9	1	ITB09	OM203227
	Borgonovo Val Tidone (PC)	10	1	ITB10	OM203228
	Montebello di Bertona (PE)	11	1	ITB11	OM203229
	Russi (RA)	12	1	ITB12	OM203230
	Faenza (RA)	13	1	ITB13	OM203231
	Riolo Terme (RA)	14	1	ITB14	OM203232
	Casalgrande (RE)	15	1	ITB15	OM203233
	Reggio Emilia (RE)	16	1	ITB16	OM203234
	Castagneto, Teramo (TE)	17	1	ITB17	OM203235
	Bagnaia (VT)	18	1	ITB18	OM203236
	Gradoli (VT)	19	1	ITB19	OM203237
	Dozza (BO)	20	1	ITB20	OM203238
	Castello di Serravalle (BO)	21	1	ITB21	OM203239
	Castel S. Pietro Terme (BO)	22	1	ITB22	OM203240
	S. Giovanni in Persiceto (BO)	23	8	ITB23-ITB30	OM203241-OM203248
RJBs from China	Cixi, Zhejiang	1	5	RJB01-RJB05	OM203249-OM203253
	Cixi, Zhejiang	2	5	RJB06-RJB10	OM203254-OM203258
	Cixi, Zhejiang	3	5	RJB11-RJB15	OM203259-OM203263
	Dongyang, Zhejiang	4	5	RJB16-RJB20	OM203264-OM203268
	Dongyang, Zhejiang	5	5	RJB21-RJB25	OM203269-OM203273
	Jiangshan, Zhejiang	6	5	RJB26-RJB30	OM203274-OM203278
	Jiangshan, Zhejiang	7	5	RJB31-RJB35	OM203279-OM203283
	Jiangshan, Zhejiang	8	5	RJB36-RJB40	OM203284-OM203288
	Jindong, Zhejiang	9	5	RJB41-RJB45	OM203289-OM203293
	Lanxi, Zhejiang	10	5	RJB46-RJB50	OM203294-OM203298
	Lanxi, Zhejiang	11	5	RJB51-RJB55	OM203299-OM203303
	Pinghu, Zhejiang	12	5	RJB56-RJB60	OM203304-OM203308
	Pinghu, Zhejiang	13	5	RJB61-RJB65	OM203309-OM203313
	Tonglu, Zhejiang	14	5	RJB66-RJB70	OM203314-OM203318
	Tonglu, Zhejiang	15	5	RJB71-RJB75	OM203319-OM203323
	Wenzhou, Zhejiang	16	5	RJB76-RJB80	OM203324-OM203328
	Wenzhou, Zhejiang	17	5	RJB81-RJB85	OM203329-OM203333
	Wucheng, Zhejiang	18	5	RJB86-RJB90	OM203334-OM203338
	Xiaoshan, Zhejiang	19	5	RJB91-RJB95	OM203339-OM203343
	Zhenjiang, Jiangsu	20	5	RJB96-RJB100	OM203344-OM203348
